# Supplementary material for: Orphaned female elephant social bonds reflect lack of access to mature adults
Source: Sci Rep. 2017 Oct 31;7:14408. doi: 10.1038/s41598-017-14712-2 (PMC5663962; doi:10.1038/s41598-017-14712-2)
Supplement: Supplementary file 2 — Dataset feeding [file 41598_2017_14712_MOESM2_ESM.csv]

Orphaned female elephant social bonds reflect lack of access to mature adults (Goldenberg and Wittemyer)
elephant	orphan	partner	affiliative interactions	overlap same aggregation	sister	calf	agemate	mother	bull	matriarch	aunt	mean age follows	age orphaned	age diff	partner female	females older than agemates
M30.97	0	M30.13	22	60	0	1	0	0	0	0	0	15.95		-16	0	0
M30.97	0	M45.9312	1	209	0	1	0	0	0	0	0	15.95		-15	1	0
M34.99	1	M34.9213	2	104	0	1	0	0	0	0	0	13.86	5	-14	0	0
M6.99	0	M9.9612	12	93.5	0	1	0	0	0	0	0	13.71		-13	1	0
M6.99	0	M8.9812	3	107	0	1	0	0	0	0	0	13.71		-13	1	0
M6.99	0	M9.12	2	93.5	0	1	0	0	0	0	0	13.71		-13	1	0
R22.99	1	M28.9412	1	53	0	1	0	0	0	0	0	13.17	12	-13	1	0
R27.97	1	R29.10	1	97	0	0	0	0	0	0	0	15	12	-13	1	0
M34.99	1	M35.9112	4	264.5	0	1	0	0	0	0	0	13.86	5	-13	1	0
M70.01	1	M69.14	24	60	0	1	0	0	0	0	0	12.1	10	-13	0	0
R4.00	1	R7.13	3	160.5	0	1	0	0	0	0	0	13.41	10	-13	1	0
R22.03	1	R29.0315	13	41.5	0	1	0	0	0	0	0	10.75	8	-12	1	0
M8.8800	0	M8.8812	14	282.75	1	1	0	0	0	0	0	12.55		-12	1	0
M8.8800	0	M8.9812	5	268.75	0	1	0	0	0	0	0	12.55		-12	1	0
M8.8800	0	M1.880012	1	176.25	0	1	0	0	0	0	0	12.55		-12	1	0
M8.8800	0	M9.12	2	93.75	0	1	0	0	0	0	0	12.55		-12	1	0
M8.8800	0	M9.9612	1	97.25	0	1	0	0	0	0	0	12.55		-12	1	0
R28.9000	1	R28.9912	6	96	0	1	0	0	0	0	0	12.89	10	-12	1	0
R28.9000	1	R27.9712	5	96	0	1	0	0	0	0	0	12.89	10	-12	1	0
R28.9000	1	R18.12	3	142	0	1	0	0	0	0	0	12.89	10	-12	1	0
R28.9000	1	R18.9912	3	103	0	1	0	0	0	0	0	12.89	10	-12	0	0
R28.9000	1	M53.9512	3	155	0	1	0	0	0	0	0	12.89	10	-12	1	0
R27.97	1	M25.09	3	50	0	0	0	0	0	0	0	15	12	-12	1	0
M30.97	0	M26.09	1	28	0	0	0	0	0	0	0	15.95		-12	0	0
R4.00	1	R7.9212	4	395	0	1	0	0	0	0	0	13.41	10	-12	1	0
M54.00	1	R18.12	20	340.75	0	1	0	0	0	0	0	13.52	9	-12	1	0
M54.00	1	M53.9512	3	142.75	0	1	0	0	0	0	0	13.52	9	-12	1	0
M54.00	1	M28.9412	2	79	0	1	0	0	0	0	0	13.52	9	-12	1	0
M54.00	1	M27.9112	1	49	0	1	0	0	0	0	0	13.52	9	-12	1	0
M54.00	1	R18.9912	3	223	0	1	0	0	0	0	0	13.52	9	-12	0	0
R8.00	1	R31.12	33	428.5	0	1	0	0	0	0	0	12.6	11	-12	0	0
R22.03	1	R23.14	11	269	0	1	0	0	0	0	0	10.75	8	-11	1	0
R22.03	1	R24.14	2	179	0	1	0	0	0	0	0	10.75	8	-11	1	0
R28.03	1	R29.14	1	64	0	1	0	0	0	0	0	10.17	6	-11	0	0
M63.01	0	M19.9912	3	16	0	1	0	0	0	0	0	11.56		-11	1	0
M63.01	0	M64.9512	24	394.5	0	1	0	0	0	0	0	11.56		-11	0	0
M63.01	0	M64.9912	3	290	0	1	0	0	0	0	0	11.56		-11	1	0
M6.99	0	R29.10	1	93.25	0	0	0	0	0	0	0	13.71		-11	1	0
R38.01	1	M64.9912	20	414.5	0	1	0	0	0	0	0	11.55	6	-11	1	0
R38.01	1	M64.9512	6	497.25	0	1	0	0	0	0	0	11.55	6	-11	0	0
M34.99	1	M33.10	1	351	0	0	0	0	0	0	0	13.86	5	-11	0	0
M30.97	0	M30.08	18	324.5	0	0	0	0	0	0	0	15.95		-11	0	0
M45.01	1	R19.8812	6	96	0	1	0	0	0	0	0	11.33	5	-11	1	0
R6.9001	1	R7.9212	2	48.5	0	1	0	0	0	0	0	11.67	8	-11	1	0
R19.8801	0	M45.9312	1	50	0	1	0	0	0	0	0	11		-11	1	0
R22.8904	0	R22.9914	55	99	0	1	0	0	0	0	0	9.33		-10	0	0
R22.8904	0	R23.14	2	207	0	1	0	0	0	0	0	9.33		-10	1	0
R36.03	1	R38.0113	29	124.25	0	1	0	0	0	0	0	9.83	8	-10	0	0
R36.03	1	M63.13	1	58.25	0	1	0	0	0	0	0	9.83	8	-10	0	0
R7.9203	0	R7.13	2	114	0	1	0	0	0	0	0	10.53		-10	1	0
M9.02	0	M9.9612	4	72	0	1	0	0	0	0	0	10		-10	1	0
M9.02	0	M9.12	3	72	1	1	0	0	0	0	0	10		-10	1	0
M9.02	0	M1.880012	1	37	0	1	0	0	0	0	0	10		-10	1	0
M6.99	0	M6.09	4	377.75	0	0	0	0	0	0	0	13.71		-10	0	0
R25.9002	1	M9.9612	2	30	0	1	0	0	0	0	0	11	9	-10	1	0
M8.9102	0	M1.880012	5	235	0	1	0	0	0	0	0	10.63		-10	1	0
M8.9102	0	M9.12	1	109	0	1	0	0	0	0	0	10.63		-10	1	0
M8.9102	0	M9.9612	1	109	0	1	0	0	0	0	0	10.63		-10	1	0
M8.9102	0	M8.9812	3	245	0	1	0	0	0	0	0	10.63		-10	1	0
R28.9000	1	R29.10	5	119	0	0	0	0	0	0	0	12.89	10	-10	1	0
M69.04	0	M69.14	4	95	0	1	0	0	0	0	0	9.16		-10	0	0
R4.00	1	R5.9710	3	413	0	0	0	0	0	0	0	13.41	10	-10	1	0
M31.04	0	M25.14	3	153.5	0	1	0	0	0	0	0	9.77		-10	0	0
R8.00	1	R31.9610	5	428.5	0	0	0	0	0	0	0	12.6	11	-10	1	0
R21.04	1	R23.14	21	445.75	0	1	0	0	0	0	0	10.9	8	-10	1	0
R21.04	1	R24.14	12	383	0	1	0	0	0	0	0	10.9	8	-10	1	0
R21.04	1	R22.9914	2	233.25	0	1	0	0	0	0	0	10.9	8	-10	0	0
R22.03	1	R22.8912	42	594.25	0	1	0	0	0	0	0	10.75	8	-9	1	0
R22.03	1	R27.9912	1	87.5	0	1	0	0	0	0	0	10.75	8	-9	1	0
R36.03	1	M64.9912	6	371.5	0	1	0	0	0	0	0	9.83	8	-9	1	0
R36.03	1	M64.9512	9	447.75	0	1	0	0	0	0	0	9.83	8	-9	0	0
R7.9203	0	R7.9212	45	250.5	1	1	0	0	0	0	0	10.53		-9	1	0
R28.03	1	R28.9912	15	485.25	0	1	0	0	0	0	0	10.17	6	-9	1	0
R28.03	1	R27.9712	12	415.25	0	1	0	0	0	0	0	10.17	6	-9	1	0
R28.03	1	R27.9912	12	499.25	0	1	0	0	0	0	0	10.17	6	-9	1	0
M63.01	0	M63.9410	5	394.5	0	0	0	0	0	0	0	11.56		-9	1	0
M8.03	1	M1.880012	34	283.75	0	1	0	0	0	0	0	9.58	8	-9	1	0
M8.03	1	M8.9812	3	326.25	0	1	0	0	0	0	0	9.58	8	-9	1	0
M7.8905	1	M6.14	3	96	0	1	0	0	0	0	0	8.07	4	-9	1	0
M6.99	0	M9.08	2	93.5	0	0	0	0	0	0	0	13.71		-9	1	0
R38.01	1	M63.9410	8	477.25	0	0	0	0	0	0	0	11.55	6	-9	1	0
M34.99	1	M35.08	2	369.5	0	0	0	0	0	0	0	13.86	5	-9	1	0
M28.9403	0	M27.9112	1	102	0	1	0	0	0	0	0	9.17		-9	1	0
R25.03	1	R27.9912	2	89	0	1	0	0	0	0	0	10.09	6	-9	1	0
M69.04	0	M72.13	1	14	0	1	0	0	0	0	0	9.16		-9	1	0
M2.9203	1	M9.12	1	20	0	1	0	0	0	0	0	9	7	-9	1	0
M2.9203	1	M9.9612	1	20	0	1	0	0	0	0	0	9	7	-9	1	0
M48.9103	1	M48.9712	4	44	0	1	0	0	0	0	0	9.33	6	-9	1	0
R6.9001	1	R5.9710	1	48.5	0	0	0	0	0	0	0	11.67	8	-9	1	0
R22.8904	0	R22.8912	64	517	1	1	0	0	0	0	0	9.33		-8	1	0
M8.8800	0	M8.08	2	222.25	0	0	0	0	0	0	0	12.55		-8	1	0
M8.8800	0	M9.08	1	97.25	0	0	0	0	0	0	0	12.55		-8	1	0
M7.8905	1	M6.9913	5	79	0	1	0	0	0	0	0	8.07	4	-8	0	0
R26.00	0	R26.08	2	310.5	1	0	0	0	0	0	0	12.44		-8	1	0
R36.06	1	R36.0314	3	109	0	1	0	0	0	0	0	7.38	5	-8	0	0
R28.9000	1	R17.08	1	52	0	0	0	0	0	0	0	12.89	10	-8	1	0
M25.04	0	M25.0012	20	372.75	0	1	0	0	0	0	0	8.59		-8	0	0
M25.04	0	R31.12	4	44	0	1	0	0	0	0	0	8.59		-8	0	0
M25.04	0	M28.9412	4	206.5	0	1	0	0	0	0	0	8.59		-8	1	0
M28.9403	0	M28.9711	3	85	0	1	0	0	0	0	0	9.17		-8	1	0
M24.9304	0	M28.9412	1	87	0	1	0	0	0	0	0	8		-8	1	0
R22.06	1	R24.14	3	49	0	1	0	0	0	0	0	8.5	5	-8	1	0
M30.97	0	M73.05	17	324.5	0	0	0	0	0	0	0	15.95		-8	1	0
M24.04	1	M25.0012	7	110	0	1	0	0	0	0	0	8.75	7	-8	0	0
M20.04	1	M19.9912	2	110	0	1	0	0	0	0	0	8.29	7	-8	1	0
M20.04	1	M19.9512	1	44	0	1	0	0	0	0	0	8.29	7	-8	1	0
M69.04	0	R22.8912	6	51.75	0	1	0	0	0	0	0	9.16		-8	1	0
M69.04	0	R31.12	4	51.25	0	1	0	0	0	0	0	9.16		-8	0	0
M48.9103	1	M48.9311	6	44	0	1	0	0	0	0	0	9.33	6	-8	1	0
M54.00	1	R17.08	2	174	0	0	0	0	0	0	0	13.52	9	-8	1	0
M31.04	0	M45.9312	11	220	0	1	0	0	0	0	0	9.77		-8	1	0
M31.04	0	R19.8812	4	202	0	1	0	0	0	0	0	9.77		-8	1	0
M31.04	0	M28.9412	2	155.25	0	1	0	0	0	0	0	9.77		-8	1	0
R22.03	1	R23.9310	9	423.75	0	0	0	0	0	0	0	10.75	8	-7	1	0
R36.03	1	M63.9410	2	471.75	0	0	0	0	0	0	0	9.83	8	-7	1	0
R28.03	1	R29.10	9	451.25	0	0	0	0	0	0	0	10.17	6	-7	1	0
M63.01	0	M63.08	15	394.5	1	0	0	0	0	0	0	11.56		-7	1	0
M7.8905	1	M9.9612	20	398	0	1	0	0	0	0	0	8.07	4	-7	1	0
M7.8905	1	M9.12	11	374	0	1	0	0	0	0	0	8.07	4	-7	1	0
R25.9002	1	M65.9309	4	503.5	0	0	0	0	0	0	0	11	9	-7	0	0
M8.9102	0	M8.9109	1	188	0	0	0	0	0	0	0	10.63		-7	0	0
R38.01	1	M63.08	10	500.25	0	0	0	0	0	0	0	11.55	6	-7	1	0
R36.06	1	R38.0113	37	178	0	1	0	0	0	0	0	7.38	5	-7	0	0
R22.99	1	R22.06	2	79	1	0	0	0	0	0	0	13.17	12	-7	1	0
M25.04	0	M28.9711	1	134.5	0	1	0	0	0	0	0	8.59		-7	1	0
R27.97	1	R27.04	2	97	1	0	0	0	0	0	0	15	12	-7	1	0
M34.99	1	M33.9506	1	321	0	0	0	0	0	0	0	13.86	5	-7	1	0
M70.01	1	M69.08	17	530.75	0	0	0	0	0	0	0	12.1	10	-7	0	0
M70.01	1	M47.08	3	88.25	0	0	0	0	0	0	0	12.1	10	-7	0	0
M30.97	0	M30.04	8	324.5	0	0	0	0	0	0	0	15.95		-7	0	0
M30.97	0	M64.04	2	59	0	0	0	0	1	0	0	15.95		-7	0	0
M45.01	1	M27.9108	1	27	0	0	0	0	0	0	0	11.33	5	-7	0	0
M45.01	1	M47.08	1	76	0	0	0	0	0	0	0	11.33	5	-7	0	0
M19.9505	0	M19.9512	48	343.25	1	1	0	0	0	0	0	7.91		-7	1	0
M19.9505	0	M19.9912	8	343.25	0	1	0	0	0	0	0	7.91		-7	1	0
M48.9103	1	M48.10	6	44	0	0	0	0	0	0	0	9.33	6	-7	1	0
M31.04	0	M28.9711	8	112.25	0	1	0	0	0	0	0	9.77		-7	1	0
R22.03	1	R23.09	5	555.75	0	0	0	0	0	0	0	10.75	8	-6	1	0
R22.03	1	R22.9209	2	174.25	0	0	0	0	0	0	0	10.75	8	-6	1	0
R22.03	1	R24.09	1	551.75	0	0	0	0	0	0	0	10.75	8	-6	0	0
R22.8904	0	R23.9310	4	390	0	0	0	0	0	0	0	9.33		-6	1	0
R36.03	1	M6.09	2	36	0	0	0	0	0	0	0	9.83	8	-6	0	0
M9.02	0	M9.08	4	72	1	0	0	0	0	0	0	10		-6	1	0
R25.9002	1	M9.08	2	30	0	0	0	0	0	0	0	11	9	-6	1	0
R25.9002	1	R26.08	8	499.5	0	0	0	0	0	0	0	11	9	-6	1	0
R36.06	1	M25.0012	18	103.5	0	1	0	0	0	0	0	7.38	5	-6	0	0
R36.06	1	M64.9912	9	297	0	1	0	0	0	0	0	7.38	5	-6	1	0
R36.06	1	M64.9512	5	515.75	0	1	0	0	0	0	0	7.38	5	-6	0	0
R22.99	1	M26.05	2	26	0	0	0	0	0	0	0	13.17	12	-6	1	0
M25.04	0	R23.9310	2	9	0	0	0	0	0	0	0	8.59		-6	1	0
M25.04	0	R31.9610	1	44	0	0	0	0	0	0	0	8.59		-6	1	0
R27.97	1	R28.03	2	97	0	0	0	0	0	0	0	15	12	-6	1	0
M28.9403	0	M24.9309	1	104	0	0	0	0	0	0	0	9.17		-6	1	0
R25.03	1	M65.9309	1	492.75	0	0	0	0	0	0	0	10.09	6	-6	0	0
M69.04	0	R31.9610	1	51.25	0	0	0	0	0	0	0	9.16		-6	1	0
R4.00	1	R7.9206	3	388	0	0	0	0	0	0	0	13.41	10	-6	0	0
M2.9203	1	M10.09	1	46	0	0	0	0	0	0	0	9	7	-6	1	0
M31.04	0	S92.10	2	140.25	0	0	0	0	0	0	0	9.77		-6	0	0
M31.04	0	R31.9610	1	70	0	0	0	0	0	0	0	9.77		-6	1	0
R26.08	0	M65.9314	1	60	0	0	0	0	0	0	0	9		-6	0	0
M28.9711	1	M27.9117	7	23.5	0	1	0	0	0	0	0	6	4	-6	1	0
R22.03	1	R22.8908	5	585.25	0	0	0	0	0	0	0	10.75	8	-5	0	0
R22.03	1	M47.08	4	13	0	0	0	0	0	0	0	10.75	8	-5	0	0
R22.8904	0	R23.09	5	453	0	0	0	0	0	0	0	9.33		-5	1	0
R22.8904	0	R24.09	1	474	0	0	0	0	0	0	0	9.33		-5	0	0
R36.03	1	M63.08	9	469.25	0	0	0	0	0	0	0	9.83	8	-5	1	0
M63.01	0	M70.8906	3	13	0	0	0	0	1	0	0	11.56		-5	0	0
M7.8905	1	R23.9310	1	11.5	0	0	0	0	0	0	0	8.07	4	-5	1	0
M6.99	0	M25.04	1	98.5	0	0	0	0	0	0	0	13.71		-5	1	0
M6.99	0	M6.04	1	377.75	0	0	0	0	0	0	0	13.71		-5	0	0
M6.99	0	R28.9504	1	93.25	0	0	0	0	0	0	0	13.71		-5	1	0
R38.01	1	R36.06	5	529.25	0	0	0	0	0	0	0	11.55	6	-5	1	0
R28.9000	1	R17.9205	1	46	0	0	0	0	0	0	0	12.89	10	-5	1	0
R28.9000	1	R6.05	1	54	0	0	0	0	1	0	0	12.89	10	-5	0	0
R22.99	1	M24.9304	2	27	0	0	0	0	0	0	0	13.17	12	-5	1	0
R22.99	1	R24.04	2	27	0	0	0	0	1	0	0	13.17	12	-5	0	0
M25.04	0	M23.9109	1	251.5	0	0	0	0	0	0	0	8.59		-5	1	0
M25.04	0	M26.09	1	242.5	0	0	0	0	0	0	0	8.59		-5	0	0
M25.04	0	R23.09	1	6	0	0	0	0	0	0	0	8.59		-5	1	0
M25.04	0	M25.09	1	378.75	1	0	0	0	0	0	0	8.59		-5	1	0
M70.01	1	M70.8906	6	427.75	0	0	0	0	0	0	0	12.1	10	-5	0	0
M70.01	1	R22.06	4	102.25	0	0	0	0	0	0	0	12.1	10	-5	1	0
M24.9304	0	M24.9309	3	117	1	0	0	0	0	0	0	8		-5	1	0
R25.03	1	R26.08	25	499.75	0	0	0	0	0	0	0	10.09	6	-5	1	0
M2.9203	1	M9.08	5	20	0	0	0	0	0	0	0	9	7	-5	1	0
M19.9505	0	R33.10	1	183.25	0	0	0	0	0	0	0	7.91		-5	1	0
M32.04	1	M31.09	1	141	0	0	0	0	0	0	0	11	5	-5	0	0
M31.04	0	M31.09	26	724	0	0	0	0	0	0	0	9.77		-5	0	0
M31.04	0	M46.09	4	217	0	0	0	0	0	0	0	9.77		-5	1	0
M25.09	0	M25.14	3	40	0	1	0	0	0	0	0	8		-5	0	0
R22.8904	0	R22.8908	6	517	0	0	0	0	0	0	0	9.33		-4	0	0
R36.03	1	R37.9107	1	222.25	0	0	0	0	0	0	0	9.83	8	-4	0	0
M7.8905	1	M8.9109	4	80.25	0	0	0	0	0	0	0	8.07	4	-4	0	0
M7.8905	1	M65.9309	5	13	0	0	0	0	0	0	0	8.07	4	-4	0	0
R38.01	1	M46.05	3	72.25	0	0	0	0	0	0	0	11.55	6	-4	1	0
R36.06	1	M63.9410	4	471.75	0	0	0	0	0	0	0	7.38	5	-4	1	0
R28.9000	1	R27.04	4	123	0	0	0	0	0	0	0	12.89	10	-4	1	0
R28.9000	1	M31.8804	3	72.5	0	0	0	0	1	0	0	12.89	10	-4	0	0
R28.9000	1	R28.9504	3	127.5	0	0	0	0	0	0	0	12.89	10	-4	1	0
R28.9000	1	R4.04	1	135.5	0	0	0	0	1	0	0	12.89	10	-4	0	0
R28.9000	1	R8.04	1	27	0	0	0	0	0	0	0	12.89	10	-4	1	0
M69.04	0	M69.08	30	532.75	0	0	0	0	0	0	0	9.16		-4	0	0
M69.04	0	M47.08	1	125.5	0	0	0	0	0	0	0	9.16		-4	0	0
M31.04	0	M47.08	2	179.5	0	0	0	0	0	0	0	9.77		-4	0	0
R22.03	1	R22.06	9	607.25	1	0	0	0	0	0	0	10.75	8	-3	1	0
M8.8800	0	M8.03	1	252.25	0	0	0	0	0	0	0	12.55		-3	1	0
M8.8800	0	M33.03	5	30	0	0	0	0	1	0	0	12.55		-3	0	0
R36.03	1	R36.06	13	543.25	1	0	0	0	0	0	0	9.83	8	-3	1	0
R7.9203	0	R7.9206	7	237.5	0	0	0	0	0	0	0	10.53		-3	0	0
M63.01	0	M69.04	1	48	0	0	0	0	0	0	0	11.56		-3	1	0
M63.01	0	M24.9304	2	24.75	0	0	0	0	0	0	0	11.56		-3	1	0
M7.8905	1	M9.08	8	368	0	0	0	0	0	0	0	8.07	4	-3	1	0
R25.9002	1	M65.9305	2	484	0	0	0	0	0	0	0	11	9	-3	0	0
R26.00	0	R25.03	3	297.5	0	0	0	0	0	0	0	12.44		-3	1	0
R38.01	1	M69.04	1	126	0	0	0	0	0	0	0	11.55	6	-3	1	0
R38.01	1	R37.04	2	441.25	0	0	0	0	0	0	0	11.55	6	-3	0	0
R28.9000	1	M52.9203	8	160	0	0	0	0	0	0	0	12.89	10	-3	0	0
R28.9000	1	R31.03	1	112	0	0	0	0	1	0	0	12.89	10	-3	0	0
R28.9000	1	R8.8803	1	54	0	0	0	0	1	0	0	12.89	10	-3	0	0
M69.04	0	R31.07	2	51.25	0	0	0	0	0	0	0	9.16		-3	0	0
M45.01	1	R28.9504	2	20	0	0	1	0	0	0	0	11.33	5	-3	1	0
R4.00	1	R23.03	3	61	0	0	0	0	1	0	0	13.41	10	-3	0	0
R4.00	1	R8.8803	1	340.5	0	0	0	0	0	0	0	13.41	10	-3	0	0
M54.00	1	R31.03	1	177	0	0	0	0	1	0	0	13.52	9	-3	0	0
M31.04	0	S92.07	1	152.25	0	0	0	0	0	0	0	9.77		-3	1	0
R8.00	1	R31.03	3	177.5	0	0	0	0	0	0	0	12.6	11	-3	0	0
R22.8904	0	R22.06	14	443	0	0	1	0	0	0	0	9.33		-2	1	0
M63.01	0	R25.03	1	8	0	0	1	0	0	0	0	11.56		-2	1	0
M63.01	0	R33.03	1	16	0	0	1	0	0	0	0	11.56		-2	1	0
R26.00	0	R25.9002	1	297.5	0	0	1	0	0	0	0	12.44		-2	1	0
R26.00	0	M9.02	3	30	0	0	1	0	0	0	0	12.44		-2	1	0
R38.01	1	R36.03	5	504.25	0	0	1	0	0	0	0	11.55	6	-2	1	0
R36.06	1	M63.08	1	538.25	0	0	1	0	0	0	0	7.38	5	-2	1	0
R27.97	1	R27.99	3	97	1	0	1	0	0	0	0	15	12	-2	1	0
M70.01	1	M69.8903	27	521.25	0	0	1	0	0	0	0	12.1	10	-2	1	0
M70.01	1	M23.9103	9	115	0	0	1	0	0	0	0	12.1	10	-2	1	0
M70.01	1	R23.03	4	61.25	0	0	0	0	1	0	0	12.1	10	-2	0	0
R25.03	1	M26.05	2	30	0	0	1	0	0	0	0	10.09	6	-2	1	0
R25.03	1	M65.9305	1	458.75	0	0	0	0	0	0	0	10.09	6	-2	0	0
M69.04	0	M70.8906	1	422.25	0	0	0	0	0	0	0	9.16		-2	0	0
M69.04	0	Zodiacs B	1	39.25	0	0	1	0	0	0	0	9.16		-2	1	0
M28.9711	1	M24.0413	7	7.5	0	1	1	0	0	0	0	6	4	-2	1	0
R22.03	1	R22.8904	10	501.75	0	0	1	0	0	0	0	10.75	8	-1	1	0
R22.03	1	R24.04	6	270.75	0	0	0	0	1	0	0	10.75	8	-1	0	0
R22.03	1	R13.9104	4	12	0	0	0	0	1	0	0	10.75	8	-1	0	0
R22.03	1	M47.04	4	20	0	0	0	0	1	0	0	10.75	8	-1	0	0
R22.03	1	R27.8904	3	78.5	0	0	0	0	1	0	0	10.75	8	-1	0	0
R22.03	1	R27.04	3	157	0	0	1	0	0	0	0	10.75	8	-1	1	0
R22.03	1	R21.04	2	336	0	0	1	0	0	0	0	10.75	8	-1	1	0
R36.03	1	R37.04	6	517.25	0	0	0	0	0	0	0	9.83	8	-1	0	0
R36.03	1	M64.04	3	424	0	0	0	0	1	0	0	9.83	8	-1	0	0
R36.03	1	M6.04	2	42	0	0	0	0	1	0	0	9.83	8	-1	0	0
R36.03	1	M24.9304	1	81.5	0	0	1	0	0	0	0	9.83	8	-1	1	0
R36.03	1	M72.04	1	37.25	0	0	1	0	0	0	0	9.83	8	-1	1	0
R36.03	1	R27.04	1	39.5	0	0	1	0	0	0	0	9.83	8	-1	1	0
R7.9203	0	M67.9004	1	35	0	0	0	0	1	0	0	10.53		-1	0	0
R28.03	1	R27.04	12	463.25	0	0	1	0	0	0	0	10.17	6	-1	1	0
R28.03	1	R27.8904	1	371.75	0	0	0	0	0	0	0	10.17	6	-1	0	0
M8.03	1	M32.04	2	42.5	0	0	1	0	0	0	0	9.58	8	-1	1	0
M8.03	1	M6.04	2	197.5	0	0	0	0	1	0	0	9.58	8	-1	0	0
M7.8905	1	M55.06	2	91.75	0	0	0	0	1	0	0	8.07	4	-1	0	0
R25.9002	1	R25.03	4	537.5	0	0	1	0	0	0	0	11	9	-1	1	0
M8.9102	0	M8.03	3	245	0	0	1	0	0	0	0	10.63		-1	1	0
R36.06	1	R37.9107	15	328.75	0	0	0	0	0	0	0	7.38	5	-1	0	0
M25.04	0	M26.05	1	272.5	0	0	1	0	0	0	0	8.59		-1	1	0
M34.99	1	B1310	3	30	0	0	0	0	1	0	0	13.86	5	-1	0	0
M30.97	0	B1287	2	120.5	0	0	0	0	1	0	0	15.95		-1	0	0
R25.03	1	R28.9504	14	102	0	0	1	0	0	0	0	10.09	6	-1	1	0
M20.04	1	M19.9505	3	74	0	0	1	0	0	0	0	8.29	7	-1	1	0
M20.04	1	M73.05	1	6	0	0	1	0	0	0	0	8.29	7	-1	1	0
M69.04	0	M73.05	4	90.5	0	0	1	0	0	0	0	9.16		-1	1	0
M31.04	0	M73.05	1	307.5	0	0	1	0	0	0	0	9.77		-1	1	0
M69.8903	1	M69.04	1	25	0	0	1	0	0	0	0	11	8	-1	1	0
R22.03	1	B1319	2	114	0	0	0	0	1	0	0	10.75	8	0	0	0
R22.03	1	R13.03	2	26	0	0	1	0	0	0	0	10.75	8	0	1	0
R22.03	1	R8.8803	2	30	0	0	0	0	1	0	0	10.75	8	0	0	0
R22.03	1	R23.03	1	253.75	0	0	0	0	0	0	0	10.75	8	0	0	0
R22.8904	0	R21.04	1	218	0	0	1	0	0	0	0	9.33		0	1	0
R22.8904	0	M31.04	1	8.5	0	0	1	0	0	0	0	9.33		0	1	0
R22.8904	0	R24.04	1	271	0	0	0	0	1	0	0	9.33		0	0	0
R36.03	1	M8.03	5	42	0	0	1	0	0	0	0	9.83	8	0	1	0
R36.03	1	R22.03	3	45.5	0	0	1	0	0	0	0	9.83	8	0	1	0
R7.9203	0	R22.03	2	18	0	0	1	0	0	0	0	10.53		0	1	0
R7.9203	0	R8.8803	2	133.5	0	0	0	0	0	0	0	10.53		0	0	0
M63.01	0	R38.01	6	314.5	0	0	1	0	0	0	0	11.56		0	1	0
M8.03	1	R36.03	4	42.5	0	0	1	0	0	0	0	9.58	8	0	1	0
M7.8905	1	M65.9305	2	13	0	0	0	0	1	0	0	8.07	4	0	0	0
M7.8905	1	M19.9505	2	6	0	0	1	0	0	0	0	8.07	4	0	1	0
R25.9002	1	M9.02	2	30	0	0	1	0	0	0	0	11	9	0	1	0
R38.01	1	M63.01	1	491.25	0	0	1	0	0	0	0	11.55	6	0	1	0
R38.01	1	M45.01	2	35	0	0	1	0	0	0	0	11.55	6	0	1	0
R36.06	1	R14.9306	10	22.5	0	0	0	0	1	0	0	7.38	5	0	0	0
M73.9006	0	Zodiacs B	2	19	0	0	1	0	0	0	0	6.33		0	1	0
R28.9000	1	B1310	1	35	0	0	0	0	1	0	0	12.89	10	0	0	0
R28.9000	1	R4.00	1	62.5	0	0	1	0	0	0	0	12.89	10	0	1	0
M25.04	0	M24.9304	1	242.75	0	0	1	0	0	0	0	8.59		0	1	0
M24.04	1	R28.9504	4	50	0	0	1	0	0	0	0	8.75	7	0	1	0
M69.04	0	R24.04	6	34.25	0	0	0	0	1	0	0	9.16		0	0	0
M69.04	0	M31.8804	4	130.5	0	0	0	0	1	0	0	9.16		0	0	0
M69.04	0	R22.8904	2	51.75	0	0	1	0	0	0	0	9.16		0	1	0
M2.9203	1	M2.03	1	46	0	0	1	0	0	0	0	9	7	0	1	0
M32.04	1	M31.04	1	124	0	0	1	0	0	0	0	11	5	0	1	0
M31.04	0	M32.04	4	649	0	0	1	0	0	0	0	9.77		0	1	0
M31.04	0	M31.8804	2	419	0	0	0	0	0	0	0	9.77		0	0	0
M31.04	0	M30.04	1	289	0	0	0	0	1	0	0	9.77		0	0	0
M31.04	0	M47.04	2	234.5	0	0	0	0	1	0	0	9.77		0	0	0
R21.04	1	R22.8904	4	377.25	0	0	1	0	0	0	0	10.9	8	0	1	0
R21.04	1	R24.04	1	204.75	0	0	0	0	1	0	0	10.9	8	0	0	0
R22.8904	0	R22.03	5	457	0	0	1	0	0	0	0	9.33		1	1	0
R22.8904	0	R23.03	3	258.5	0	0	0	0	0	0	0	9.33		1	0	0
M8.8800	0	B1193	6	60	0	0	0	0	1	0	0	12.55		1	0	0
M8.03	1	M8.9102	1	207	0	0	1	0	0	0	0	9.58	8	1	1	0
M7.8905	1	M6.04	1	275.5	0	0	0	0	1	0	0	8.07	4	1	0	0
R28.9000	1	R18.99	2	130	0	0	1	0	0	0	0	12.89	10	1	1	0
M24.9304	0	M23.9103	1	77	0	0	1	0	0	0	0	8		1	1	0
M24.9304	0	R23.03	1	7	0	0	0	0	1	0	0	8		1	0	0
R25.03	1	R25.9002	7	525.75	0	0	1	0	0	0	0	10.09	6	1	1	0
M20.04	1	R33.03	1	101	0	0	1	0	0	0	0	8.29	7	1	1	0
M69.04	0	M69.8903	3	532.75	0	0	1	0	0	0	0	9.16		1	1	0
M69.04	0	R22.03	5	51.75	0	0	1	0	0	0	0	9.16		1	1	0
M69.04	0	R31.03	4	51.25	0	0	0	0	1	0	0	9.16		1	0	0
M69.04	0	S92.03	4	82.25	0	0	1	0	0	0	0	9.16		1	1	0
M45.01	1	B1191	2	27	0	0	0	0	1	0	0	11.33	5	1	0	0
R4.00	1	B1211	2	43	0	0	0	0	1	0	0	13.41	10	1	0	0
M19.9505	0	M20.04	6	334.25	0	0	1	0	0	0	0	7.91		1	1	0
M19.9505	0	R14.04	2	58	0	0	1	0	0	0	0	7.91		1	1	0
M31.04	0	M28.9403	6	136	0	0	1	0	0	0	0	9.77		1	1	0
M31.04	0	S92.03	1	152.25	0	0	1	0	0	0	0	9.77		1	1	0
M8.8800	0	M8.98	1	238.75	0	0	1	0	0	0	1	12.55		2	1	0
R36.03	1	R38.01	5	569.75	0	0	1	0	0	1	0	9.83	8	2	1	0
R36.03	1	M63.01	3	506.25	0	0	1	0	0	0	0	9.83	8	2	1	0
R7.9203	0	R6.9001	1	213.5	0	0	1	0	0	0	0	10.53		2	1	0
M63.01	0	M34.99	10	15	0	0	1	0	0	0	0	11.56		2	1	0
M63.01	0	B1205	2	53.5	0	0	0	0	1	0	0	11.56		2	0	0
R25.9002	1	R26.00	7	458.5	0	0	1	0	0	0	0	11	9	2	1	0
M8.9102	0	M1.8800	2	235	0	0	1	0	0	0	0	10.63		2	1	0
M8.9102	0	M8.8800	1	245	0	0	1	0	0	0	0	10.63		2	1	0
R38.01	1	M64.99	5	363.75	0	0	1	0	0	0	0	11.55	6	2	1	0
R36.06	1	M32.04	2	59	0	0	1	0	0	0	0	7.38	5	2	1	0
R36.06	1	M64.04	3	479.25	0	0	0	0	1	0	0	7.38	5	2	0	0
R36.06	1	R37.04	2	612	0	0	0	0	0	0	0	7.38	5	2	0	0
R36.06	1	M47.04	1	99.5	0	0	0	0	1	0	0	7.38	5	2	0	0
R36.06	1	R14.04	1	99.5	0	0	1	0	0	0	0	7.38	5	2	1	0
M73.9006	0	M32.04	1	8	0	0	1	0	0	0	0	6.33		2	1	0
M25.04	0	M9.02	4	28	0	0	1	0	0	0	0	8.59		2	1	0
M19.9505	0	R33.03	2	179.25	0	0	1	0	0	0	0	7.91		2	1	0
M69.8903	1	M70.01	1	25	0	0	1	0	0	0	0	11	8	2	1	0
R36.03	1	M1.8800	5	36	0	0	0	0	0	0	0	9.83	8	3	1	1
R7.9203	0	R4.00	1	196.5	0	0	0	0	0	0	0	10.53		3	1	1
M8.03	1	M1.8800	1	283.75	0	0	0	0	0	0	0	9.58	8	3	1	1
M7.8905	1	M9.02	3	344	0	0	0	0	0	0	0	8.07	4	3	1	1
M6.99	0	M9.96	5	93.5	0	0	0	0	0	0	0	13.71		3	1	1
R36.06	1	R36.03	6	592.75	1	0	0	0	0	0	0	7.38	5	3	1	1
R28.9000	1	B1213	1	38.5	0	0	0	0	1	0	0	12.89	10	3	0	0
R22.06	1	R22.03	2	49	1	0	0	0	0	0	0	8.5	5	3	1	1
R25.03	1	R26.00	1	467.5	0	0	0	0	0	0	0	10.09	6	3	1	1
R25.03	1	B1207	5	68	0	0	0	0	1	0	0	10.09	6	3	0	0
M20.04	1	M63.01	5	30	0	0	0	0	0	0	0	8.29	7	3	1	1
M69.04	0	M70.01	7	539.25	0	0	0	0	0	0	0	9.16		3	1	1
M69.04	0	M73.01	2	65.5	0	0	0	0	1	0	0	9.16		3	0	0
M69.04	0	R38.01	2	177.5	0	0	0	0	0	0	0	9.16		3	1	1
M69.04	0	M63.01	1	177.5	0	0	0	0	0	0	0	9.16		3	1	1
M31.04	0	R19.8801	1	213.5	0	0	0	0	0	0	0	9.77		3	1	1
M31.04	0	B1200	1	40	0	0	0	0	1	0	0	9.77		3	0	0
R22.03	1	B1290	6	57	0	0	0	0	1	0	0	10.75	8	4	0	0
R22.03	1	B1204	4	37.5	0	0	0	0	1	0	0	10.75	8	4	0	0
R22.03	1	B1289	2	125.5	0	0	0	0	1	0	0	10.75	8	4	0	0
R22.03	1	R22.99	1	432.25	1	0	0	0	0	0	0	10.75	8	4	1	1
R22.03	1	R27.99	1	87.5	0	0	0	0	0	0	0	10.75	8	4	1	1
R36.03	1	B1216	1	89.25	0	0	0	0	1	0	0	9.83	8	4	0	0
R28.03	1	R27.99	3	518.25	0	0	0	0	0	0	1	10.17	6	4	1	1
R28.03	1	R28.99	3	485.25	1	0	0	0	0	0	0	10.17	6	4	1	1
M8.03	1	B1285	3	147	0	0	0	0	1	0	0	9.58	8	4	0	0
M8.03	1	B1192	1	122.5	0	0	0	0	1	0	0	9.58	8	4	0	0
M8.03	1	B1290	1	30	0	0	0	0	1	0	0	9.58	8	4	0	0
M25.04	0	M25.00	2	388.75	1	0	0	0	0	0	0	8.59		4	1	1
M34.99	1	M33.95	4	351	0	0	0	0	0	0	1	13.86	5	4	1	1
M70.01	1	B1213	1	189.25	0	0	0	0	1	0	0	12.1	10	4	0	0
R22.06	1	R25.9002	2	19	0	0	0	0	0	0	0	8.5	5	4	1	1
R8.00	1	M2.96	1	54	0	0	0	0	0	0	0	12.6	11	4	1	1
R22.8904	0	R22.99	5	321	0	0	0	0	0	0	1	9.33		5	1	1
R22.8904	0	B1289	2	68.5	0	0	0	0	1	0	0	9.33		5	0	0
M7.8905	1	B1207	1	37.5	0	0	0	0	1	0	0	8.07	4	5	0	0
R38.01	1	B1203	1	33.25	0	0	0	0	1	0	0	11.55	6	5	0	0
R36.06	1	R38.01	2	627.25	0	0	0	0	0	1	0	7.38	5	5	1	1
R36.06	1	M14.01	1	84.25	0	0	0	0	0	0	0	7.38	5	5	1	1
R36.06	1	M63.01	1	518.25	0	0	0	0	0	0	0	7.38	5	5	1	1
R28.9000	1	B1300	2	26	0	0	0	0	1	0	0	12.89	10	5	0	0
M25.04	0	B1216	3	99	0	0	0	0	1	0	0	8.59		5	0	0
M69.04	0	R22.99	1	40.25	0	0	0	0	0	0	0	9.16		5	1	1
M32.04	1	B1205	4	104	0	0	0	0	0	0	0	11	5	5	0	0
M31.04	0	B1205	7	380	0	0	0	0	0	0	0	9.77		5	0	0
M31.04	0	B1290	1	228.75	0	0	0	0	1	0	0	9.77		5	0	0
R7.9203	0	R5.97	1	173.5	0	0	0	0	0	0	0	10.53		6	1	1
R28.03	1	R27.97	7	505.25	0	0	0	0	0	0	1	10.17	6	6	1	1
M63.01	0	M64.95	2	394.5	0	0	0	0	0	0	0	11.56		6	1	1
M7.8905	1	M6.99	3	203.5	0	0	0	0	0	0	0	8.07	4	6	1	1
R25.9002	1	R25.96	1	499.5	0	0	0	0	0	0	1	11	9	6	1	1
R38.01	1	M64.95	2	477.25	0	0	0	0	0	0	0	11.55	6	6	1	1
R28.9000	1	M28.94	3	70.5	0	0	0	0	0	0	0	12.89	10	6	1	1
M28.9403	0	M28.97	1	110	0	0	0	0	0	0	1	9.17		6	1	1
M19.9505	0	M19.99	1	343.25	0	0	0	0	0	0	1	7.91		6	1	1
M31.04	0	B1304	4	79.25	0	0	0	0	1	0	0	9.77		6	0	0
M63.01	0	M63.94	1	394.5	1	0	0	0	0	0	0	11.56		7	1	1
M25.04	0	B1213	3	65.75	0	0	0	0	0	0	0	8.59		7	0	0
M34.99	1	M34.92	7	435.5	1	0	0	0	0	1	0	13.86	5	7	1	1
R22.06	1	R22.99	1	20	1	0	0	0	0	0	0	8.5	5	7	1	1
M24.04	1	B1218	1	30	0	0	0	0	1	0	0	8.75	7	7	0	0
R25.03	1	R25.96	1	529.75	1	0	0	0	0	0	0	10.09	6	7	1	1
M69.04	0	M30.97	1	99.5	0	0	0	0	0	0	0	9.16		7	1	1
M69.04	0	B1213	1	132.5	0	0	0	0	1	0	0	9.16		7	0	0
M31.04	0	B1245	1	33.5	0	0	0	0	1	0	0	9.77		7	0	0
M31.04	0	M30.97	1	318.5	0	0	0	0	0	0	0	9.77		7	1	1
M28.9711	1	M24.04	4	7.5	0	0	0	0	0	0	0	6	4	7	1	1
R22.03	1	B1208	1	33	0	0	0	0	1	0	0	10.75	8	8	0	0
R36.03	1	M64.95	1	466.25	0	0	0	0	0	0	0	9.83	8	8	1	1
M8.03	1	B1208	2	30	0	0	0	0	1	0	0	9.58	8	8	0	0
M8.03	1	M64.95	2	55.5	0	0	0	0	0	0	0	9.58	8	8	1	1
M25.04	0	R31.96	2	44	0	0	0	0	0	0	0	8.59		8	1	1
M34.99	1	M35.91	2	264.5	0	0	0	0	0	0	0	13.86	5	8	1	1
M69.04	0	R31.96	1	51.25	0	0	0	0	0	0	0	9.16		8	1	1
M45.01	1	M45.93	1	96	0	0	0	0	0	0	0	11.33	5	8	1	1
R4.00	1	M78	1	25.5	0	0	0	0	0	0	0	13.41	10	8	1	1
M8.8800	0	M8.91	2	109.75	0	0	0	0	0	1	1	12.55		9	1	1
R36.03	1	M63.94	1	471.75	0	0	0	0	0	0	0	9.83	8	9	1	1
M63.01	0	M34.92	1	15	0	0	0	0	0	0	0	11.56		9	1	1
M7.8905	1	M9.96	2	398	0	0	0	0	0	0	0	8.07	4	9	1	1
R25.9002	1	M65.93	1	503.5	0	0	0	0	0	0	0	11	9	9	1	1
M73.9006	0	M30.97	1	66	0	0	0	0	0	0	0	6.33		9	1	1
M34.99	1	B1258	2	55	0	0	0	0	1	0	0	13.86	5	9	0	0
M25.09	0	M25.00	1	40	1	0	0	0	0	0	0	8		9	1	1
R36.03	1	R23.93	1	14.5	0	0	0	0	0	0	0	9.83	8	10	1	1
M25.04	0	M28.94	2	217.5	0	0	0	0	0	0	0	8.59		10	1	1
M69.04	0	S92.94	1	73.5	0	0	0	0	0	0	0	9.16		10	1	1
R4.00	1	B1317	2	24.5	0	0	0	0	1	0	0	13.41	10	10	0	0
M19.9505	0	M19.95	12	343.25	0	0	0	1	0	0	0	7.91		10	1	1
M19.9505	0	M20.95	2	282	0	0	0	0	0	0	0	7.91		10	1	1
R22.03	1	M78	1	47.25	0	0	0	0	0	0	0	10.75	8	11	1	1
R22.8904	0	R23.93	1	471	0	0	0	0	0	0	0	9.33		11	1	1
R7.9203	0	R7.92	18	250.5	0	0	0	1	0	0	0	10.53		11	1	1
M6.99	0	M8.88	2	111	0	0	0	0	0	1	0	13.71		11	1	1
M8.9102	0	M8.91	4	188	0	0	0	1	0	0	0	10.63		11	1	1
M24.9304	0	M65.93	2	10	0	0	0	0	0	0	0	8		11	1	1
M69.04	0	M69.93	1	86.5	1	0	0	0	0	0	0	9.16		11	1	1
M31.04	0	M14.93	3	98.5	0	0	0	0	0	0	0	9.77		11	1	1
M31.04	0	B1197	1	20	0	0	0	0	1	0	0	9.77		11	0	0
M31.04	0	M45.93	1	220	0	0	0	0	0	0	0	9.77		11	1	1
R21.04	1	R23.93	1	443.25	0	0	0	0	0	0	0	10.9	8	11	1	1
M8.8800	0	M8.88	5	286.25	0	0	0	1	0	0	0	12.55		12	1	1
M25.04	0	M23.91	1	265.5	0	0	0	0	0	0	0	8.59		13	1	1
M45.01	1	R19.88	1	96	0	0	0	0	0	0	0	11.33	5	13	1	1
R22.03	1	R22.89	3	594.25	1	0	0	0	0	0	0	10.75	8	14	1	1
R38.01	1	B1174	1	27	0	0	0	0	1	0	0	11.55	6	14	0	0
M31.04	0	B1258	1	87	0	0	0	0	1	0	0	9.77		14	0	0
R22.8904	0	R22.89	4	517	0	0	0	1	0	0	0	9.33		15	1	1
M69.04	0	R22.89	1	51.75	0	0	0	0	0	0	0	9.16		15	1	1
R26.00	0	R26	3	310.5	0	0	0	1	0	0	0	12.44		16	1	1
M73.9006	0	M73.90	17	156	0	0	0	1	0	0	0	6.33		16	1	1
M69.04	0	M47	1	167.5	0	0	0	0	0	0	0	9.16		16	1	1
R28.03	1	R29	2	476.25	1	0	0	0	0	1	0	10.17	6	17	1	1
M31.04	0	B1178	1	33.5	0	0	0	0	1	0	0	9.77		17	0	0
M69.04	0	M72	1	110.5	0	0	0	0	0	1	0	9.16		18	1	1
R7.9203	0	R7	2	233.5	0	0	0	0	0	1	0	10.53		20	1	1
R38.01	1	M25	2	103.5	0	0	0	0	0	1	0	11.55	6	20	1	1
M28.9711	1	M27.91	9	23.5	0	0	0	0	0	1	0	6	4	20	1	1
R38.01	1	M46	2	122.75	0	0	0	0	0	1	0	11.55	6	22	1	1
M69.04	0	M69	34	539.25	0	0	0	1	0	0	0	9.16		22	1	1
M25.04	0	M25	3	391.5	0	0	0	1	0	0	0	8.59		23	1	1
R8.00	1	R31	1	428.5	0	0	0	0	0	1	0	12.6	11	23	1	1
M70.01	1	R31	1	77	0	0	0	0	0	1	0	12.1	10	24	1	1
M30.97	0	M30	9	327.5	0	0	0	1	0	0	0	15.95		24	1	1
R26.08	0	R26	1	60	0	0	0	1	0	0	0	9		24	1	1
R22.03	1	R23	3	588.75	1	0	0	0	0	1	0	10.75	8	27	1	1
M69.04	0	R31	2	51.25	0	0	0	0	0	1	0	9.16		27	1	1
R22.8904	0	R23	1	471	0	0	0	0	0	1	1	9.33		28	1	1
M54.00	1	R17	1	55	0	0	0	0	0	1	0	13.52	9	28	1	1
M9.02	0	M9	1	72	0	0	0	1	0	0	0	10		31	1	1
R25.03	1	B1223	1	21	0	0	0	0	1	0	0	10.09	6	31	0	0
M7.8905	1	M9	2	374	0	0	0	0	0	1	0	8.07	4	34	1	1
M63.01	0	M63	1	394.5	0	0	0	1	0	0	0	11.56		35	1	1
R38.01	1	M63	1	497.25	0	0	0	0	0	1	0	11.55	6	35	1	1
R36.03	1	M63	1	496.25	0	0	0	0	0	1	0	9.83	8	37	1	1
R36.03	1	M31	1	82	0	0	0	0	0	1	0	9.83	8	42	1	1
M32.04	1	M31	2	141	0	0	0	0	0	1	0	11	5	43	1	1
M31.04	0	M31	11	724	0	0	0	1	0	0	0	9.77		43	1	1
M2.9203	1	M2	1	46	0	0	0	0	0	1	0	9	7	45	1	1
