# Supplementary material for: Orphaned female elephant social bonds reflect lack of access to mature adults
Source: Sci Rep. 2017 Oct 31;7:14408. doi: 10.1038/s41598-017-14712-2 (PMC5663962; doi:10.1038/s41598-017-14712-2)
Supplement: Supplementary file 3 — Dataset resting [file 41598_2017_14712_MOESM3_ESM.csv]

Orphaned female elephant social bonds reflect lack of access to mature adults (Goldenberg and Wittemyer)
elephant	orphan	partner	affiliative interactions	overlap same agg	sister	calf	agemate	mother	bull	matriarch	aunt	mean age follows	age orphaned	age diff	partner female	females older than agemates
R27.97	1	R27.9912	3	112	0	1	0	0	0	0	0	15	12	-15	1	0
R27.97	1	R28.9912	1	112	0	1	0	0	0	0	0	15	12	-15	1	0
R27.97	1	M53.9512	1	30	0	1	0	0	0	0	0	15	12	-15	1	0
M34.99	1	M34.9213	2	17.25	0	1	0	0	0	0	0	14.2	5	-14	0	0
R27.97	1	R29.10	1	90	0	0	0	0	0	0	0	15	12	-13	1	0
M70.01	1	M69.14	3	11	0	1	0	0	0	0	0	14	10	-13	0	0
M8.8800	0	M8.9812	37	60	0	1	0	0	0	0	0	12		-12	1	0
M8.8800	0	M8.8812	9	60	1	1	0	0	0	0	0	12		-12	1	0
M8.8800	0	M1.880012	1	30	0	1	0	0	0	0	0	12		-12	1	0
R28.9000	1	M53.9512	13	63	0	1	0	0	0	0	0	13	10	-12	1	0
M54.00	1	M53.9512	13	90	0	1	0	0	0	0	0	13.8	9	-12	1	0
M54.00	1	R18.12	1	72	0	1	0	0	0	0	0	13.8	9	-12	1	0
M69.8903	1	S91.9715	7	15	0	1	0	0	0	0	0	14	8	-12	1	0
R6.01	1	R7.9212	6	23	0	1	0	0	0	0	0	11.5	8	-11	1	0
R38.01	1	M64.9912	4	57	0	1	0	0	0	0	0	11	6	-11	1	0
R6.9001	1	R7.9212	7	30	0	1	0	0	0	0	0	11	8	-11	1	0
M63.01	0	M64.9912	13	60	0	1	0	0	0	0	0	11.33		-11	1	0
M63.01	0	M64.9512	1	60	0	1	0	0	0	0	0	11.33		-11	0	0
M30.97	0	M30.08	30	80	0	0	0	0	0	0	0	15.75		-11	0	0
M45.01	1	M45.9312	9	42	0	1	0	0	0	0	0	11	5	-11	1	0
R19.8801	0	M45.9312	2	30	0	1	0	0	0	0	0	12		-11	1	0
M34.99	1	M36.09	1	50.75	0	0	0	0	0	0	0	14.2	5	-10	0	0
R7.9203	0	R7.13	24	49.5	0	1	0	0	0	0	0	11		-10	1	0
R25.9002	1	R18.12	3	20	0	1	0	0	0	0	0	10.67	9	-10	1	0
R25.9002	1	R22.8912	1	20	0	1	0	0	0	0	0	10.67	9	-10	1	0
M69.04	0	M70.0114	5	10	0	1	0	0	0	0	0	10		-10	0	0
M69.04	0	M69.14	3	25	0	1	0	0	0	0	0	10		-10	0	0
R21.04	1	R22.9914	3	35.25	0	1	0	0	0	0	0	11.5	8	-10	0	0
R21.04	1	R23.14	1	86.5	0	1	0	0	0	0	0	11.5	8	-10	1	0
M6.99	0	M6.09	1	37	0	0	0	0	0	0	0	14		-10	0	0
R36.03	1	M64.9912	6	137	0	1	0	0	0	0	0	9.5	8	-9	1	0
R36.03	1	M64.9512	8	122	0	1	0	0	0	0	0	9.5	8	-9	0	0
R6.01	1	R5.9710	27	46	0	0	0	0	0	0	0	11.5	8	-9	1	0
M34.99	1	M35.08	10	59.25	0	0	0	0	0	0	0	14.2	5	-9	1	0
R6.9001	1	R5.9710	45	30	0	0	0	0	0	0	0	11	8	-9	1	0
R28.03	1	R28.9912	10	65	0	1	0	0	0	0	0	10.2	6	-9	1	0
R28.03	1	R27.9912	3	65	0	1	0	0	0	0	0	10.2	6	-9	1	0
R28.03	1	R27.9712	3	52	0	1	0	0	0	0	0	10.2	6	-9	1	0
R25.03	1	R28.9912	3	14	0	1	0	0	0	0	0	9.4	6	-9	1	0
M8.03	1	M1.880012	18	33	0	1	0	0	0	0	0	9.25	8	-9	1	0
M8.03	1	M8.8812	15	71.5	0	1	0	0	0	0	0	9.25	8	-9	1	0
M8.03	1	M8.9812	1	71.5	0	1	0	0	0	0	0	9.25	8	-9	1	0
R7.9203	0	R7.9212	75	110	1	1	0	0	0	0	0	11		-9	1	0
R7.9203	0	R22.8912	6	19.5	0	1	0	0	0	0	0	11		-9	1	0
M35.9103	0	M35.9112	1	34	1	1	0	0	0	0	0	9		-9	1	0
M48.9103	1	M48.9712	1	30	0	1	0	0	0	0	0	9	6	-9	1	0
M31.04	0	M30.13	6	22.5	0	1	0	0	0	0	0	10		-9	0	0
M69.04	0	M72.13	7	14	0	1	0	0	0	0	0	10		-9	1	0
R22.8904	0	R22.8912	21	133	1	1	0	0	0	0	0	10.14		-8	1	0
M25.04	0	M25.0012	31	88.25	0	1	0	0	0	0	0	8.8		-8	0	0
M30.97	0	M73.05	102	80	0	0	0	0	0	0	0	15.75		-8	1	0
M28.9403	0	M28.9711	16	55	0	1	0	0	0	0	0	9		-8	1	0
R25.9002	1	R23.9310	1	20	0	0	0	0	0	0	0	10.67	9	-8	1	0
M31.04	0	R19.8812	3	21.5	0	1	0	0	0	0	0	10		-8	1	0
M31.04	0	M45.9312	6	21.5	0	1	0	0	0	0	0	10		-8	1	0
M69.04	0	M5.12	28	14	0	1	0	0	0	0	0	10		-8	0	0
M7.8905	1	M6.9913	4	26.5	0	1	0	0	0	0	0	8.67	4	-8	0	0
R21.04	1	R22.8912	2	48.5	0	1	0	0	0	0	0	11.5	8	-8	1	0
M34.99	1	M33.9506	1	54	0	0	0	0	0	0	0	14.2	5	-7	1	0
R27.97	1	R27.04	17	112	1	0	0	0	0	0	0	15	12	-7	1	0
R28.03	1	R29.10	2	65	0	0	0	0	0	0	0	10.2	6	-7	1	0
R25.03	1	R29.10	1	14	0	0	0	0	0	0	0	9.4	6	-7	1	0
M30.97	0	M31.04	13	33	0	0	0	0	0	0	0	15.75		-7	1	0
M30.97	0	M30.04	1	80	0	0	0	0	0	0	0	15.75		-7	0	0
M48.9103	1	M48.10	55	30	0	0	0	0	0	0	0	9	6	-7	1	0
M45.01	1	M47.08	2	42	0	0	0	0	0	0	0	11	5	-7	0	0
M70.01	1	M69.08	1	33.5	0	0	0	0	0	0	0	14	10	-7	0	0
M8.9102	0	M8.9109	3	17.5	0	0	0	0	0	0	0	10.67		-7	0	0
M14.9308	0	M14.9315	1	20	0	1	0	0	0	0	0	9		-7	0	0
M23.9109	1	M23.910316	2	14	0	1	0	0	0	0	0	8	4	-7	1	0
R27.97	1	R28.03	20	112	0	0	0	0	0	0	0	15	12	-6	1	0
R36.06	1	M64.9912	2	57	0	1	0	0	0	0	0	6.33	5	-6	1	0
M28.9403	0	M24.9309	5	55	0	0	0	0	0	0	0	9		-6	1	0
M28.9403	0	M23.9109	2	25	0	0	0	0	0	0	0	9		-6	1	0
R22.03	1	R24.09	19	80	0	0	0	0	0	0	0	11	8	-6	0	0
R22.03	1	R23.09	2	83.5	0	0	0	0	0	0	0	11	8	-6	1	0
R28.9000	1	R18.06	3	53	0	0	0	0	0	0	0	13	10	-6	0	0
M54.00	1	R18.06	7	72	0	0	0	0	0	0	0	13.8	9	-6	0	0
M48.06	1	M48.9712	3	15	0	1	0	0	0	0	0	11	9	-6	1	0
R26.08	0	R26.14	3	41.5	0	1	0	0	0	0	0	9		-6	0	0
M28.9711	1	M27.9117	16	3	0	1	0	0	0	0	0	6	4	-6	1	0
R36.03	1	M63.08	7	122	0	0	0	0	0	0	0	9.5	8	-5	1	0
R22.8904	0	R24.09	38	73	0	0	0	0	0	0	0	10.14		-5	0	0
R22.8904	0	R23.09	1	43	0	0	0	0	0	0	0	10.14		-5	1	0
M25.04	0	M25.09	4	88.25	1	0	0	0	0	0	0	8.8		-5	1	0
M63.01	0	R36.06	4	60	0	0	0	0	0	0	0	11.33		-5	1	0
R25.03	1	R26.08	1	105	0	0	0	0	0	0	0	9.4	6	-5	1	0
M8.03	1	M8.08	10	71.5	1	0	0	0	0	0	0	9.25	8	-5	1	0
R7.9203	0	R7.08	1	80	0	0	0	0	0	0	0	11		-5	0	0
M35.9103	0	M35.08	4	34	0	0	0	0	0	0	0	9		-5	1	0
M35.9103	0	M35.9108	1	34	1	1	0	0	0	0	0	9		-5	1	0
M24.04	1	M24.9309	1	30	0	0	0	0	0	0	0	8	7	-5	1	0
M31.04	0	M46.09	1	21.5	0	0	0	0	0	0	0	10		-5	1	0
R22.03	1	R22.8908	18	53.5	0	0	0	0	0	0	0	11	8	-5	0	0
M69.04	0	M10.09	6	14	0	0	0	0	0	0	0	10		-5	1	0
M69.04	0	M4.09	4	14	0	0	0	0	0	0	0	10		-5	1	0
M7.8905	1	R23.9310	18	13	0	0	0	0	0	0	0	8.67	4	-5	1	0
M25.09	0	M25.14	1	60	0	1	0	0	0	0	0	8		-5	0	0
R6.01	1	R6.05	22	46	0	0	0	0	0	0	0	11.5	8	-4	0	0
R22.8904	0	R22.8908	56	133	0	0	0	0	0	0	0	10.14		-4	0	0
R36.06	1	M63.9410	3	30	0	0	0	0	0	0	0	6.33	5	-4	1	0
R6.9001	1	R6.05	3	60	0	0	0	0	0	0	0	11	8	-4	0	0
M45.97	1	M45.01	73	35	1	0	0	0	0	0	0	15	9	-4	1	0
M31.04	0	M30.08	13	17.5	0	0	0	0	0	0	0	10		-4	0	0
M69.04	0	M69.08	85	113	0	0	0	0	0	0	0	10		-4	0	0
R28.9000	1	R30.04	24	18.5	0	0	0	0	1	0	0	13	10	-4	0	0
R21.04	1	R22.8908	5	48.5	0	0	0	0	0	0	0	11.5	8	-4	0	0
R21.04	1	R21.08	3	2.75	1	0	0	0	0	0	0	11.5	8	-4	1	0
M23.9109	1	M24.0413	5	14	0	1	0	0	0	0	0	8	4	-4	1	0
R36.03	1	R36.06	90	137	1	0	0	0	0	0	0	9.5	8	-3	1	0
M63.01	0	M64.04	1	60	0	0	0	0	0	0	0	11.33		-3	0	0
M8.8800	0	M8.03	2	60	0	0	0	0	0	0	0	12		-3	1	0
R7.9203	0	R7.9206	38	110	0	0	0	0	0	0	0	11		-3	0	0
R7.9203	0	R22.06	2	19.5	0	0	0	0	0	0	0	11		-3	1	0
M45.01	1	M31.04	1	42	0	0	0	0	0	0	0	11	5	-3	1	0
R22.03	1	R22.06	3	57	1	0	0	0	0	0	0	11	8	-3	1	0
R28.9000	1	B1329	12	8.5	0	0	0	0	1	0	0	13	10	-3	0	0
M70.01	1	M69.04	3	33.5	0	0	0	0	0	0	0	14	10	-3	1	0
M54.00	1	R23.03	18	39	0	0	0	0	1	0	0	13.8	9	-3	0	0
R26.00	0	R25.03	16	88.5	0	0	0	0	0	0	0	12.86		-3	1	0
M7.8905	1	M9.08	4	23	0	0	0	0	0	0	0	8.67	4	-3	1	0
M25.09	0	M25.0012	25	60	0	1	0	0	0	0	0	8		-3	0	0
R22.06	1	R24.09	32	30	0	0	0	0	0	0	0	11	5	-3	0	0
R27.97	1	R27.99	46	112	1	0	1	0	0	0	0	15	12	-2	1	0
R22.8904	0	R22.06	6	69	0	0	1	0	0	0	0	10.14		-2	1	0
R38.01	1	R36.03	3	27	0	0	1	0	0	0	0	11	6	-2	1	0
R6.9001	1	R7.9203	32	30	0	0	1	0	0	0	0	11	8	-2	1	0
M8.03	1	M46.05	4	3	0	0	1	0	0	0	0	9.25	8	-2	1	0
M30.97	0	B1205	2	33	0	0	0	0	1	0	0	15.75		-2	0	0
M69.04	0	R22.06	51	30	0	0	1	0	0	0	0	10		-2	1	0
M70.01	1	M69.8903	52	33.5	0	0	1	0	0	0	0	14	10	-2	1	0
M54.00	1	R25.9002	1	39	0	0	1	0	0	0	0	13.8	9	-2	1	0
R26.00	0	R25.9002	2	88.5	0	0	1	0	0	0	0	12.86		-2	1	0
R36.03	1	M64.04	7	92	0	0	0	0	1	0	0	9.5	8	-1	0	0
M25.04	0	M26.05	19	63.75	0	0	1	0	0	0	0	8.8		-1	1	0
R28.03	1	R27.04	1	35	0	0	1	0	0	0	0	10.2	6	-1	1	0
R25.03	1	R28.9504	6	14	0	0	1	0	0	0	0	9.4	6	-1	1	0
M8.03	1	M32.04	11	3	0	1	0	0	0	0	0	9.25	8	-1	1	0
R25.9002	1	R23.03	1	20	0	0	0	0	1	0	0	10.67	9	-1	0	0
M31.04	0	M73.05	20	22.5	0	0	1	0	0	0	0	10		-1	1	0
R22.03	1	R22.8904	20	50	0	0	1	0	0	0	0	11	8	-1	1	0
M8.9102	0	M8.03	8	10.5	0	0	1	0	0	0	0	10.67		-1	1	0
R4.00	1	R6.9001	2	28	0	0	1	0	0	0	0	13.33	10	-1	1	0
M54.00	1	M70.01	4	42	0	0	1	0	0	0	0	13.8	9	-1	1	0
R26.08	0	M65.9309	1	41.5	0	0	0	0	0	0	0	9		-1	0	0
M28.9711	1	M28.9412	5	14	1	1	1	0	0	0	0	6	4	-1	1	0
R22.8904	0	R24.04	46	35	0	0	0	0	1	0	0	10.14		0	0	0
R38.01	1	M63.01	5	57	0	0	1	0	0	0	0	11	6	0	1	0
M8.8800	0	M1.8800	1	30	0	0	1	0	0	0	0	12		0	1	0
R7.9203	0	R22.03	3	19.5	0	0	1	0	0	0	0	11		0	1	0
M31.04	0	M30.04	1	22.5	0	0	0	0	1	0	0	10		0	0	0
M31.04	0	M32.04	1	34.5	0	0	1	0	0	0	0	10		0	1	0
R22.03	1	M35.9103	54	27	0	0	1	0	0	0	0	11	8	0	1	0
M69.04	0	R22.8904	14	61.5	0	0	1	0	0	0	0	10		0	1	0
R28.9000	1	M54.00	9	66.5	0	0	1	0	0	0	0	13	10	0	1	0
M54.00	1	R28.9000	9	60	0	0	1	0	0	0	0	13.8	9	0	1	0
M32.04	1	M31.8804	12	30	0	0	0	0	0	0	0	13	5	0	0	0
R6.01	1	R4.00	1	23	0	0	1	0	0	0	0	11.5	8	1	1	0
R22.8904	0	R23.03	4	4	0	0	0	0	0	0	0	10.14		1	0	0
M63.01	0	B1207	1	15	0	0	0	0	1	0	0	11.33		1	0	0
R25.03	1	R25.9002	1	105	0	0	1	0	0	0	0	9.4	6	1	1	0
M8.03	1	M8.9102	8	48	0	0	1	0	0	0	0	9.25	8	1	1	0
M24.04	1	M28.9403	1	30	0	0	1	0	0	0	0	8	7	1	1	0
M69.04	0	R22.03	60	61.5	0	0	1	0	0	0	0	10		1	1	0
M69.04	0	M2.03	3	14	0	0	1	0	0	0	0	10		1	1	0
M69.04	0	M69.8903	18	113	0	0	1	0	0	0	0	10		1	1	0
R28.9000	1	R18.99	2	36.5	0	0	1	0	0	0	0	13	10	1	1	0
M54.00	1	B1299	30	69	0	0	0	0	1	0	0	13.8	9	1	0	0
M7.8905	1	R21.04	31	13	0	0	1	0	0	0	0	8.67	4	1	1	0
M7.8905	1	M6.04	10	26.5	0	0	0	0	1	0	0	8.67	4	1	0	0
R36.03	1	M63.01	10	128	0	0	1	0	0	0	0	9.5	8	2	1	0
R36.03	1	R38.01	16	128	0	0	1	0	0	0	0	9.5	8	2	1	0
R22.8904	0	B1318	11	30	0	0	0	0	1	0	0	10.14		2	0	0
R38.01	1	M64.99	5	57	0	0	1	0	0	0	0	11	6	2	1	0
M63.01	0	B1204	7	15	0	0	0	0	1	0	0	11.33		2	0	0
M63.01	0	M64.99	5	45	0	0	1	0	0	0	0	11.33		2	1	0
M8.8800	0	M8.98	29	60	0	0	1	0	0	0	1	12		2	1	0
R7.9203	0	R6.9001	31	80	0	0	1	0	0	0	0	11		2	1	0
R7.9203	0	R6.01	1	80	0	0	1	0	0	0	0	11		2	1	0
R22.03	1	M14.01	2	50	0	0	1	0	0	0	0	11	8	2	1	0
M69.04	0	M4.02	6	14	0	0	1	0	0	0	0	10		2	1	0
M73.9006	0	M30.04	32	30	0	0	0	0	1	0	0	7		2	0	0
R36.06	1	R36.03	6	57	1	0	0	0	0	0	0	6.33	5	3	1	1
R25.03	1	R26.00	22	105	0	0	0	0	0	0	0	9.4	6	3	1	1
R25.03	1	B1207	10	14	0	0	0	0	1	0	0	9.4	6	3	0	0
R25.03	1	R8.00	1	14	0	0	0	0	0	0	0	9.4	6	3	1	1
M8.03	1	M8.8800	18	71.5	0	0	0	0	0	0	0	9.25	8	3	1	1
M8.03	1	M1.8800	7	33	0	0	0	0	0	0	0	9.25	8	3	1	1
R7.9203	0	R4.00	1	80	0	0	0	0	0	0	0	11		3	1	1
R25.9002	1	B1204	9	26.25	0	0	0	0	1	0	0	10.67	9	3	0	0
M24.04	1	M70.01	1	30	0	0	0	0	0	0	0	8	7	3	1	1
M69.04	0	M70.01	5	114.5	0	0	0	0	0	0	0	10		3	1	1
R36.03	1	M64.99	1	107	0	0	0	0	0	0	0	9.5	8	4	1	1
R6.01	1	R5.97	3	46	0	0	0	0	0	0	0	11.5	8	4	1	1
M25.04	0	M25.00	24	88.25	1	0	0	0	0	0	0	8.8		4	1	1
R6.9001	1	R5.97	18	30	0	0	0	0	0	0	0	11	8	4	1	1
R28.03	1	R27.99	3	65	0	0	0	0	0	0	1	10.2	6	4	1	1
M45.01	1	M45.97	73	42	1	0	0	0	0	0	0	11	5	4	1	1
M45.97	1	M45.93	1	35	0	0	0	0	0	0	0	15	9	4	1	1
R36.06	1	R38.01	22	57	0	0	0	0	0	1	0	6.33	5	5	1	1
R36.06	1	M63.01	1	47	0	0	0	0	0	0	0	6.33	5	5	1	1
M31.04	0	B1205	11	30.5	0	0	0	0	0	0	0	10		5	0	0
M63.01	0	M64.95	2	60	0	0	0	0	0	0	0	11.33		6	1	1
R28.03	1	R27.97	3	65	0	0	0	0	0	0	1	10.2	6	6	1	1
R25.9002	1	R25.96	34	127.25	0	0	0	0	0	0	1	10.67	9	6	1	1
M31.04	0	B1287	1	17.5	0	0	0	0	1	0	0	10		6	0	0
M69.8903	1	S91.97	1	15	0	0	0	0	0	0	0	14	8	6	1	1
M23.9109	1	M24.04	3	14	0	0	0	0	0	0	0	8	4	6	1	1
M23.9109	1	M23.9103	1	14	1	0	0	0	0	0	0	8	4	6	1	1
M34.99	1	M34.92	16	62.75	1	0	0	0	0	1	0	14.2	5	7	1	1
M25.04	0	B1218	3	24.5	0	0	0	0	1	0	0	8.8		7	0	0
R38.01	1	M63.94	13	37	0	0	0	0	0	0	0	11	6	7	1	1
R25.03	1	R25.96	1	105	1	0	0	0	0	0	0	9.4	6	7	1	1
M31.04	0	M30.97	5	22.5	0	0	0	0	0	0	0	10		7	1	1
R21.08	1	B1209	2	30	0	0	0	0	1	0	0	7	4	7	0	0
M28.9711	1	M24.9304	4	11	1	0	0	0	0	0	0	6	4	7	1	1
R36.03	1	M64.95	5	122	0	0	0	0	0	0	0	9.5	8	8	1	1
M45.01	1	M45.93	1	42	0	0	0	0	0	0	0	11	5	8	1	1
M48.06	1	M48.97	1	15	1	0	0	0	0	0	0	11	9	9	1	1
M25.09	0	M25.00	3	60	1	0	0	0	0	0	0	8		9	1	1
R36.03	1	B1291	1	7.5	0	0	0	0	1	0	0	9.5	8	10	0	0
M48.9103	1	M48.93	6	30	0	0	0	0	0	0	1	9	6	10	1	1
R7.9203	0	R7.92	47	110	0	0	0	1	0	0	0	11		11	1	1
M24.04	1	M24.93	22	30	1	0	0	0	0	1	0	8	7	11	1	1
M8.9102	0	M8.91	1	17.5	0	0	0	1	0	0	0	10.67		11	1	1
M8.8800	0	M8.88	4	60	0	0	0	1	0	0	0	12		12	1	1
M28.9403	0	M27.91	10	30	0	0	0	0	0	1	0	9		12	1	1
M35.9103	0	M35.91	1	34	0	0	0	1	0	0	0	9		12	1	1
M25.04	0	M23.91	25	88.25	0	0	0	0	0	0	0	8.8		13	1	1
M45.01	1	M47	12	42	1	0	0	0	0	0	0	11	5	13	1	1
R19.8801	0	R19.88	45	30	0	0	0	1	0	0	0	12		13	1	1
M31.04	0	B1317	1	17.5	0	0	0	0	1	0	0	10		14	0	0
R22.03	1	R22.89	33	53.5	1	0	0	0	0	0	0	11	8	14	1	1
R28.9000	1	R18	6	63	0	0	0	0	0	1	0	13	10	14	1	1
M54.00	1	R18	1	72	0	0	0	0	0	1	0	13.8	9	14	1	1
R22.8904	0	R22.89	7	133	0	0	0	1	0	0	0	10.14		15	1	1
M69.04	0	R22.89	6	61.5	0	0	0	0	0	0	0	10		15	1	1
M14.9308	0	M14.93	3	20	0	0	0	1	0	0	0	9		15	1	1
M73.9006	0	M73.90	23	30	0	0	0	1	0	0	0	7		16	1	1
M69.04	0	M72	10	90.5	0	0	0	0	0	1	0	10		18	1	1
M70.01	1	M69	10	33.5	0	0	0	0	0	1	0	14	10	19	1	1
M7.8905	1	M10	1	13.5	0	0	0	0	0	0	0	8.67	4	19	1	1
M69.04	0	M69	22	114.5	0	0	0	1	0	0	0	10		22	1	1
M25.04	0	M25	44	88.25	0	0	0	1	0	0	0	8.8		23	1	1
R8.00	1	R31	1	117	0	0	0	0	0	1	0	12.4	11	23	1	1
M30.97	0	M30	2	80	0	0	0	1	0	0	0	15.75		24	1	1
R26.08	0	R26	26	41.5	0	0	0	1	0	0	0	9		24	1	1
M54.00	1	B1040	11	30	0	0	0	0	1	0	0	13.8	9	25	0	0
R22.06	1	R24	9	30	1	0	0	0	0	0	0	11	5	26	1	1
R22.03	1	R23	8	83.5	1	0	0	0	0	1	0	11	8	27	1	1
R22.8904	0	R23	40	43	0	0	0	0	0	1	1	10.14		28	1	1
R28.9000	1	R17	1	25	0	0	0	0	0	1	0	13	10	28	1	1
M25.09	0	M25	1	60	0	0	0	1	0	0	0	8		28	1	1
R22.06	1	R23	10	30	1	0	0	0	0	1	0	11	5	30	1	1
R36.03	1	B1158	2	21	0	0	0	0	1	0	0	9.5	8	32	0	0
M63.01	0	M63	57	60	0	0	0	1	0	0	0	11.33		35	1	1
M45.01	1	M31	1	42	0	0	0	0	0	1	0	11	5	40	1	1
M31.04	0	M31	9	34.5	0	0	0	1	0	0	0	10		43	1	1
M32.04	1	M31	9	30	0	0	0	0	0	1	0	13	5	43	1	1
